# Supplementary material for: White Pitaya (Hylocereus undatus) Juice Attenuates Insulin Resistance and Hepatic Steatosis in Diet-Induced Obese Mice
Source: PLoS One. 2016 Feb 25;11(2):e0149670. doi: 10.1371/journal.pone.0149670 (PMC4767368; doi:10.1371/journal.pone.0149670)
Supplement: S1 File — (XLSX) [file pone.0149670.s002.xlsx]

## Sheet: body weights and tissue weights
tissue weight(g)											tissue Index(% BW)
	Heart	Liver	Spleen	Kidney	pWAT	eWAT	iBAT	initial weight	Final weight	Weight gain	Heart	Liver	Spleen	Kidney	pWAT	eWAT	iBAT
LFD	0.172	0.919	0.045	0.384	0.226	0.351	0.133	19.19	24.46	5.27	0.703189	3.75715	0.183974	1.56991	0.923957	1.435	0.543745
	0.207	0.799	0.063	0.284	0.183	0.607	0.189	17.61	29.52	11.91	0.70122	2.70664	0.213415	0.96206	0.619919	2.05623	0.640244
	0.136	0.876	0.075	0.283	0.222	0.372	0.199	17.09	27.31	10.22	0.497986	3.20762	0.274625	1.03625	0.812889	1.36214	0.728671
	0.129	0.806	0.06	0.321	0.107	0.297	0.099	18.44	27.09	8.65	0.47619	2.97527	0.221484	1.18494	0.39498	1.09635	0.365449
	0.129	1.212	0.035	0.383	0.156	0.134	0.108	19.3	24.88	5.58	0.518489	4.87138	0.140675	1.53939	0.62701	0.538585	0.434084
	0.17	1.287	0.066	0.376	0.124	0.316	0.174	18.66	28.89	10.23	0.588439	4.45483	0.228453	1.30149	0.429214	1.0938	0.602285
	0.148	1.161	0.066	0.352	0.183	0.872	0.154	22.29	29.38	7.09	0.503744	3.95167	0.224643	1.19809	0.622873	2.96801	0.524166
	0.137	1.21	0.053	0.363	0.392	0.634	0.194	18.8	29.2	10.4	0.469178	4.14384	0.181507	1.24315	1.34247	2.17123	0.664384
	0.155	1.204	0.053	0.32	0.113	0.315	0.142	19.8	29	9.2	0.534483	4.15172	0.182759	1.10345	0.389655	1.08621	0.489655
	0.157	0.893	0.067	0.266	0.083	0.197	0.147	20.6	23.4	2.8	0.67094	3.81624	0.286325	1.13675	0.354701	0.84188	0.628205
LFDJ	0.131	0.921	0.057	0.363	0.251	0.68	0.162	20.77	27.53	6.76	0.475845	3.34544	0.207047	1.31856	0.911733	2.47003	0.588449
	0.149	0.973	0.068	0.364	0.204	0.361	0.133	18.41	27.78	9.37	0.536357	3.50252	0.24478	1.3103	0.734341	1.2995	0.478762
	0.171	0.864	0.065	0.351	0.293	0.876	0.247	18.36	29.57	11.21	0.578289	2.92188	0.219817	1.18701	0.990869	2.96246	0.835306
	0.199	1.138	0.062	0.399	0.295	0.437	0.084	20.52	25.65	5.13	0.775828	4.43665	0.241715	1.55556	1.1501	1.7037	0.327485
	0.208	0.881	0.039	0.275	0.144	0.442	0.086	19.34	29.16	9.82	0.713306	3.02126	0.133745	0.943073	0.493827	1.51578	0.294925
	0.13	1.115	0.057	0.318	0.132	0.301	0.212	20.66	25.69	5.03	0.506033	4.34021	0.221876	1.23784	0.513819	1.17166	0.825224
	0.201	1.068	0.041	0.319	0.167	0.103	0.099	18.67	24.66	5.99	0.815085	4.3309	0.166261	1.29359	0.67721	0.41768	0.40146
	0.136	0.783	0.057	0.281	0.232	0.342	0.103	20.71	28.58	7.87	0.475857	2.73968	0.19944	0.983205	0.811756	1.19664	0.360392
	0.127	0.755	0.044	0.311	0.11	0.14	0.27	17.4	25.19	7.79	0.504168	2.99722	0.174672	1.23462	0.436681	0.555776	1.07185
	0.149	1.198	0.057	0.291	0.125	0.208	0.099	19.97	25.4	5.43	0.586614	4.71654	0.224409	1.14567	0.492126	0.818898	0.389764
HFD	0.127	1.48	0.072	0.48	2.13	3.188	0.057	18.86	48.64	29.78	0.261102	3.04276	0.148026	0.986842	4.37911	6.55428	0.117188
	0.134	1.615	0.078	0.462	2.023	2.873	0.348	18.81	43.72	24.91	0.306496	3.69396	0.178408	1.05672	4.62717	6.57136	0.795974
	0.169	1.42	0.085	0.334	1.675	2.204	0.362	17.75	45.83	28.08	0.368754	3.09841	0.185468	0.72878	3.65481	4.80908	0.789876
	0.206	1.246	0.087	0.336	1.907	2.933	0.165	22.17	51.59	29.42	0.399302	2.4152	0.168637	0.651289	3.69645	5.68521	0.319829
	0.137	1.605	0.093	0.524	2.029	2.251	0.111	17.54	47.54	30	0.288178	3.3761	0.195625	1.10223	4.26798	4.73496	0.233488
	0.173	1.603	0.098	0.507	1.418	3.124	0.363	22.7	45.69	22.99	0.378639	3.50843	0.214489	1.10965	3.10352	6.83738	0.794485
	0.156	1.651	0.07	0.393	1.834	2.644	0.22	20.4	45.14	24.74	0.345591	3.65751	0.155073	0.870625	4.06292	5.85733	0.487373
	0.165	1.308	0.098	0.46	1.585	1.889	0.134	22.4	44.12	21.72	0.37398	2.96464	0.222121	1.04261	3.59248	4.2815	0.303717
	0.171	1.064	0.062	0.51	2.635	3.198	0.097	18.6	48.24	29.64	0.354478	2.20564	0.128524	1.05721	5.46227	6.62935	0.201078
	0.137	1.405	0.082	0.44	1.785	2.349	0.329	18.18	42.7	24.52	0.320843	3.2904	0.192037	1.03044	4.18033	5.50117	0.770492
HFDJ	0.162	1.33	0.073	0.302	1.82	2.428	0.184	20.4	47.21	26.81	0.343148	2.8172	0.154628	0.639695	3.85512	5.14298	0.389748
	0.197	1.221	0.064	0.367	1.211	1.855	0.264	17.49	45.87	28.38	0.429475	2.66187	0.139525	0.800087	2.64007	4.04404	0.57554
	0.189	1.233	0.084	0.368	2.065	1.815	0.061	16.55	40.15	23.6	0.470735	3.07098	0.209215	0.916563	5.14321	4.52055	0.15193
	0.204	0.968	0.079	0.408	1.438	2.174	0.273	19.26	47.41	28.15	0.430289	2.04176	0.166632	0.860578	3.03312	4.58553	0.575828
	0.153	0.951	0.065	0.411	2.051	2.03	0.23	21.61	49.02	27.41	0.312118	1.94002	0.132599	0.838433	4.18401	4.14117	0.469196
	0.161	1.028	0.054	0.309	1.94	1.69	0.069	18.17	43.87	25.7	0.366993	2.34329	0.123091	0.704354	4.42216	3.85229	0.157283
	0.145	0.929	0.059	0.449	1.4	2.061	0.163	16.82	43.1	26.28	0.336427	2.15545	0.136891	1.04176	3.24826	4.7819	0.37819
	0.179	0.792	0.074	0.304	1.517	2.66	0.15	18.47	44.65	26.18	0.400896	1.7738	0.165733	0.680851	3.39754	5.95745	0.335946
	0.122	1.347	0.072	0.466	1.788	1.749	0.203	18.77	44.01	25.24	0.27721	3.06067	0.163599	1.05885	4.06271	3.9741	0.461259
	0.173	1.27	0.088	0.366	1.484	2.342	0.239	20.07	41.65	21.58	0.415366	3.04922	0.211285	0.878752	3.56303	5.62305	0.57383

## Sheet: food and liquid intake
Food intake(g)	week1	week2	week3	week4	week5	week6	week7	week8	week9	week10	week11	week12	week13	week14
LFD	2.95	3.07	3.14	3.05	3.42	2.38	3.56	2.89	2.95	3.11	3.41	2.88	3.07	3.37
LFDJ	3.28	3.13	2.96	3.37	2.37	3.13	3.24	3.02	3.58	3.33	3.35	3.21	3.3	3.36
HFD	2.91	2.05	2.9	2.34	2.7	2.29	2.63	2.92	2.04	2.99	2.31	2.04	2.76	2.65
HFDJ	2.51	2.23	2.36	2.89	2.63	2.28	2.73	2.59	3.14	2.59	2.39	2.56	2.35	2.19
Calorie(KJ)	week1	week2	week3	week4	week5	week6	week7	week8	week9	week10	week11	week12	week13	week14
LFD	11.36	11.83	12.09	11.75	13.17	9.17	13.71	11.13	11.36	11.98	13.14	11.09	11.82	12.98
LFDJ	12.64	12.06	11.4	12.98	9.13	12.06	12.48	11.63	13.79	12.83	12.9	12.36	12.71	12.94
HFD	13.77	9.7	13.72	11.07	12.78	10.84	12.44	13.82	9.65	14.15	10.93	9.65	13.06	12.54
HFDJ	11.88	10.55	11.17	13.68	12.45	10.79	12.92	12.26	14.86	12.26	11.31	12.11	11.12	10.36
liquid(ml)	week1	week2	week3	week4	week5	week6	week7	week8	week9	week10	week11	week12	week13	week14
LFD	2.72	2.86	2.87	2.84	3.27	2.62	3.51	3.07	2.82	3.19	3.42	2.61	2.67	3.37
LFDJ	3.63	3.02	3.59	3.17	3.13	3.54	3.44	3.65	3.41	3.58	2.94	3.15	3.02	2.97
HFD	2.83	2.51	2.8	2.59	2.92	2.65	2.46	2.25	2.29	2.82	2.37	2.7	2.77	2.63
HFDJ	3.27	3.26	2.98	3.26	3.19	2.75	3.01	2.74	2.52	2.89	3.02	2.55	3.17	3.06

## Sheet: serum parameters
	ALT(U/L)	AST(U/L)	Glu(mmol/L)	TG(mmol/L)	TCH(mmol/L)	HDL-C(mmol/L)	LDL-C(mmol/L)
LFD	39	158	5.87	0.8	2.34	3.12	0.42
	41	152	3.6	1.14	2.19	3.4	0.44
	38	183	3.65	0.82	2.52	2.54	0.52
	29	162	3.73	0.85	2.53	2.44	0.52
	28	131	7.47	0.73	4.07	1.91	0.29
	48	147	5.87	0.59	4.5	2.52	0.4
	39	99	3.58	1.1	2.79	3.28	0.41
	59	154	6.09	1.13	4.51	2.88	0.38
	38	100	2.3	0.55	2.4	2.31	0.41
	31	112	7.67	1.21	3.06	1.65	0.34
LFDJ	25	174	3.96	0.81	4.41	3.65	0.27
	18	181	5.29	0.49	4.1	2.64	0.4
	27	112	6.83	1.03	3.38	2.39	0.4
	36	156	6.84	0.47	3.43	1.99	0.39
	40	113	8.72	0.64	2.72	2.99	0.5
	28	120	6.01	0.55	4.18	2.14	0.47
	23	182	6.92	0.97	2.83	2.33	0.32
	21	123	5.91	0.74	3.59	2.47	0.27
	32	120	7.27	0.58	2.54	3.79	0.28
	23	96	6.12	0.54	2.35	3.39	0.41
HFD	117	191	8.71	1.27	4.63	4.01	0.92
	130	209	11.51	1.31	6.86	3.77	0.63
	96	153	10.05	1.57	6.9	3.87	0.82
	109	164	8.83	1.68	5.54	6.05	0.8
	128	212	6.9	1.4	6.78	6.12	0.57
	86	188	8.86	1.63	6.9	4.94	0.87
	127	154	6.31	1.1	4.59	4.35	0.67
	94	198	6.06	1.07	5.28	6	0.65
	95	161	6.92	1.75	5.08	5.87	0.73
	113	224	10.75	1.63	5.11	5.12	0.93
HFDJ	25	99	4.85	0.94	3.72	4.32	0.33
	77	145	5.63	0.63	3.06	5.24	0.15
	78	142	5.24	0.73	3.35	4.28	0.4
	98	168	5.28	1.27	3.45	5.22	0.14
	43	149	9.58	1.18	3.14	4.55	0.3
	28	195	4.21	1.12	5.41	4.36	0.39
	59	162	9.26	1.2	4.08	4.99	0.18
	42	158	9.43	0.69	3.96	4.06	0.36
	49	176	4.17	1.01	3.31	4.44	0.34
	79	173	4.71	1.19	4.44	4.36	0.19

## Sheet: serum cytokines
	insulin(mU/L)	leptin(μg/L)	adiponectin(μg/L)	LPS (u/L)	FGF21(ng/L)	NPY(ng/L)
LFD	8.9	4.97	82.61	13.65	1064.17	256.35
	11.85	6.74	89.97	13.38	873.69	398.15
	11.36	5.58	74.25	13.38	1001.79	386.85
	10.22	5.84	71.37	14.32	930.92	353.32
	6.43	6.41	100.09	13.12	808.03	381.13
	6.78	6.53	71.9	20.33	1028.48	506.44
	10	6.4	70.49	15.31	873.69	364.22
	9.55	4.91	93.36	12.51	827.69	359.24
	10.53	7.29	90.35	9.62	712.47	372.87
	6.68	6.88	98.02	12.02	1017.35	345.4
LFDJ	9.38	4.28	100.57	13.21	912.83	399.61
	7.35	6.28	102.86	10.06	763.98	387.19
	6.06	4.88	72.33	14.4	790.71	367.29
	8.99	5.32	96.57	13.2	970.59	512.25
	6.98	6.59	88.62	9.81	949.88	351.72
	8.74	6.78	100.24	10.94	646.08	354.32
	7.58	7.2	93.3	12.79	627.64	403.21
	9.43	4.74	85.45	14.45	976.33	263.31
	6.53	6.96	97.16	9.83	831.58	382.47
	8.09	4.42	88.35	11.04	796.95	361.53
HFD	15.84	8.83	83.1	15.26	1193.37	372.79
	10.32	6.01	77.93	17.48	1295.56	500.95
	12.59	7.28	95.82	13.14	891.43	365.46
	15.88	7.8	80.93	15.81	962.36	399.97
	15.94	5.79	93.67	16.7	1315.77	353.74
	13.31	6.88	74.38	15.94	1111.15	274.33
	10.96	6.74	78.14	15.1	811.75	411.23
	17.05	9.06	61.5	14.62	1100.21	341.53
	15.78	7	85.91	14.83	1290.37	340.11
	13.21	8.79	79.77	13.97	1290.54	396.68
HFDJ	11.29	4.94	99.49	14.08	1103.19	262.11
	12.54	4.93	88.08	14.08	833.03	354.53
	8.39	6.38	79.07	12.76	989.47	555.66
	11.46	7.79	82.19	11.79	1047.56	281.57
	11.71	7.05	90.31	11.53	989.52	454.09
	12.48	5.15	109.39	9.94	1106.77	381.55
	7.66	6.96	96.98	15.12	981.38	525.44
	10.42	7.23	94.04	9.58	822.91	263.8
	11.28	8.07	92.66	12.56	838.07	343.73
	10.42	6.22	82.58	11.98	1172.2	411.3

## Sheet: other figures meta-data
steatosis grade	grade
LFD	0
	1
	0
	0
	0
	0
LFDJ	0
	0
	1
	0
	0
	0
HFD	2
	3
	2
	2
	3
	2
HFDJ	1
	0
	1
	1
	0
	0
hepatic lipids
TG(mg/g)	LFD	LFDJ	HFD	HFDJ
	43.1315	38.3716	130.209	65.6994
	35.6576	46.0752	119.958	65.2192
	37.8288	32.1086	121.754	90.6054
	62.4426	54.4468	135.72	53.1315
	57.7244	49.0397	134.175	89.0397
	35.0731	46.5553	120.313	77.0772
	35.4697	35.3445	118.142	84.1127
	43.3403	55.1357	113.57	68.7683
	58.2881	55.4489	101.67	52.6514
	47.9541	55.1357	112.234	94.8017
TCH(mg/g)	LFD	LFDJ	HFD	HFDJ
	2.5711	3.61618	6.10405	5.1052
	4.26358	2.8763	5.61387	5.49364
	2.99653	4.29133	7.08439	4.98497
	4.16185	3.23699	8.58266	5.02197
	3.87514	2.86705	7.6948	5.53988
	2.42312	3.44046	6.4	4.46705
	3.07977	2.50636	7.17688	5.29017
	2.39538	3.8474	5.4289	3.12601
	3.91214	4.42081	5.97457	2.96879
	2.80231	2.47861	6.39075	3.8289
PCR analysis
PCR1	Ct value	beta-actin	RPS-18	B2M	TBP	ARBP	CPT1b	FGF21	FGFR2	Klb	egr1	c-fos	Insig1	Insig2	LPL
	LFD	20.97	21.23	18.72	26.34	23.09	27.29	26.54	27.58	26.89	27.17	25.23	24.59	26.58	31.05
		21.12	21.12	18.75	26.23	22.98	27.55	26.59	27.85	26.13	27.05	25.62	25.02	26.84	30.99
		20.93	20.99	18.78	26.69	22.91	27.36	26.18	27.59	26.58	26.86	25.64	25.12	26.75	30.86
	LFDJ	20.92	21.17	18.59	26.13	23.16	26.84	26.58	26.16	25.94	26.08	24.99	24.19	25.69	29.78
		21.03	21.22	18.79	26.36	22.89	27.23	26.23	26.05	25.75	25.76	24.85	24.33	25.99	30.15
		21.29	20.89	18.63	26.79	22.96	26.99	26.13	26.39	25.89	25.58	24.36	24.03	25.56	30.04
	HFD	19.89	20.25	17.52	26.73	21.89	29.16	24.16	27.96	26.96	27.75	26.21	26.91	27.25	30.55
		19.58	20.34	17.68	26.96	21.85	28.69	23.95	28.29	27.25	27.39	25.97	27.03	27.36	30.29
		19.95	20.36	17.89	27.88	21.72	28.43	23.88	28.41	27.11	27.18	25.85	26.55	27.41	30.35
	HFDJ	20.09	20.41	18.02	26.41	22.15	27.28	24.52	26.15	25.33	25.93	24.46	24.59	25.55	29.87
		20.24	20.36	18.4	26.77	22.32	27.59	24.86	26.45	25.51	25.82	24.15	24.63	26.36	29.56
		20.31	20.33	18.26	26.95	21.96	27.92	24.68	26.35	25.28	25.76	24.08	25.38	25.78	29.94
PCR2	Ct value	beta-actin	RPS-18	B2M	TBP	ARBP	HL
	LFD	20.42	20.93	18.21	26.4	22.93	20.93
		20.53	21.32	18.52	26.39	22.64	20.83
		21.01	21.25	18.17	26.97	22.32	20.59
	LFDJ	20.91	21.2	17.9	26.23	22.63	20.42
		21.04	20.83	18.29	26.59	22.84	20.73
		21.26	21.4	18.43	26.19	22.61	20.63
	HFD	19.99	20.77	18.59	26.89	22.19	21.59
		20.29	20.92	17.88	27.04	21.89	21.93
		19.82	21.48	17.84	27.31	22.07	22.25
	HFDJ	20.25	20.21	18.67	26.74	22.15	20.85
		20.01	20.83	17.96	26.23	22.09	21.08
		20.18	20.38	18.61	26.66	21.97	20.53
PCR3	Ct value	b-actin	RPS-18	B2M	TBP	ARBP	Pparα	Pparγ	HMGCoR	Srebp1	LDFR
	LFD	20.58	20.85	18.19	26.38	22.85	26.03	29.21	28.01	28.84	29.61
		20.36	21.29	18.42	26.25	22.52	25.89	29.33	27.93	28.87	29.48
		20.98	21.35	18.25	26.17	22.36	25.68	29.36	27.56	28.52	29.86
	LFDJ	20.85	21.35	17.96	26.31	22.58	25.36	29.09	28.09	28.96	30.02
		21.14	20.86	18.15	26.58	22.88	25.71	29.18	28.28	29.02	30.12
		21.28	21.42	18.36	26.36	22.62	25.83	28.76	27.99	29.17	29.59
	HFD	20.14	20.85	18.43	26.99	22.05	25.37	27.56	26.56	27.52	28.43
		20.15	19.97	17.99	27.58	21.83	25.92	27.46	26.94	26.93	28.69
		19.75	20.75	17.82	27.39	22.01	25.12	27.32	26.33	27.22	28.3
	HFDJ	20.15	20.19	18.56	26.57	22.25	25.22	27.57	27.36	28.43	28.4
		19.95	20.52	18.22	26.13	21.89	25.18	27.82	27.05	27.82	28.93
		20.06	20.35	18.35	25.65	21.68	24.95	28.06	27.55	27.93	28.21
