# Supplementary material for: White Pitaya (Hylocereus undatus) Juice Attenuates Insulin Resistance and Hepatic Steatosis in Diet-Induced Obese Mice
Source: PLoS One. 2016 Feb 25;11(2):e0149670. doi: 10.1371/journal.pone.0149670 (PMC4767368; doi:10.1371/journal.pone.0149670)
Supplement: S2 File — (ZIP) [file pone.0149670.s003.zip]

Archive with 12 entries (11 files):
- S2 File/
- S2 File/A working model.tif
- S2 File/c-fos.tif
- S2 File/Cpt1b.tif
- S2 File/Egr1.tif
- S2 File/FGF21.tif
- S2 File/FGFR2.tif
- S2 File/HL.tif
- S2 File/Insig1.tif
- S2 File/Insig2.tif
- S2 File/Klb.tif
- S2 File/LPL.tif
